# Supplementary material for: The Tau Tubulin Kinases TTBK1/2 Promote Accumulation of Pathological TDP-43
Source: PLoS Genet. 2014 Dec 4;10(12):e1004803. doi: 10.1371/journal.pgen.1004803 (PMC4256087; doi:10.1371/journal.pgen.1004803)
Supplement: S1 Table — Kinase genes tested by immunoblot. 96-well plate locations of each RNAi treated population of C. elegans prior to testing by immunoblot (S1 Figure). Control RNAi for each plate are highlighted in purple. L4440: empty vector RNAi control. unc-22: positive control for effective RNAi treatments, causing a strong paralyzed phenotype in treated TDP-43 worms. TDP-43: RNAi targeting the TDP-43 transgene is a positive control for suppression of TDP-43 phenotypes. Kinase RNAi treatments that caused C. elegans sterility or growth arrest, causing insufficient sample for protein detection by immunoblot, are highlighted in green. Kinase RNAi treatments that decreased TDP-43 phosphorylation in initial testing are highlighted in blue. Kinase RNAi treatments that reproducibly decreased TDP-43 phosphorylation in multiple independent experiments have names that are bolded and underlined. (XLSX) [file pgen.1004803.s009.xlsx]

## Sheet: Sheet4
Controls
Decreased Phospho-TDP-43
Sterile/ Arrested
Duplicate well
Plate 1	1	2	3	4	5	6	7	8	9	10	11	12
A	F53G12.6	M01B12.5	W09C3.1	ZC581.2	E02D9.1	C54G4.1C	F26E4.5	Y106G6D.4	H25P06.2a	ZK909.2a	F22E5.3	F54D8.4
B	W03F11.2	K12C11.4	C10H11.9	ZC581.7	R06C7.8		T01H8.1	W04G5.6C	Y18D10A.1	Y54E10B_152.b	T05A8.7	C16A11.3
C	K03E5.3	T05E8.2	F55A12.3	ZC581.9	T21G5.1	F22D6.1	T01H8.1		F33E2.2	F49B2.5	ZC239.7	L4440
D	C24G7.5N	cdc-7	F21F3.2	F22D6.5	C48B6.6	K07A12.1	F52F12.3		W02H3.2	Y47G6A_245.h	C17F4.6	L4440
E		C09D4.3	T09B4.7	K10D3	C55B7.10	F39H11.3	Y106G6A.1	Y106G6E.1		Y47G6A_246.a	F53C3.1	TDP-43
F	F23C8.7	B0207.7	B0414.7	H37N21.1	T10B11.2	F52B5.2	C35E7.10a	Y106G6E.6	Y48G1B_55.a		M03A1.1	TDP-43
G			W03G9.5	C01H6.9	H05L14.1	C36B1.10	T27C10.5	C34B2.3	Y48G1C_55.a		T05A7.6C	unc-22
H	ZC123.4	B0025.1	ZC581.1	F37E3.3		M04C9.5	F10G8	T20F10.1	Y39G10A_244.a	F46F5.2		unc-22
Plate 2	1	2	3	4	5	6	7	8	9	10	11	12
A	L4440	unc-22		C56C10.6	F44G4.4	F35H8.7	C08H9.5	unc-22	ZK930.1	C03C10.1	B0285.1	T17A3.8
B	L4440	F08B1.2	F12A10.2	F54H5.2	T05C12.1	ZK1067.1	C08H9.8	Y38F1A.l	W04B5.5	C03C10.2	D1044.1
C	TDP-43	F09E5.1	C32D5.2	T19D12.5	R09D1.12	K08F8.1	W02B12.12	Y81G3A.3	W02B3.2	T15B12.2	D1044.3
D	TDP-43	C25H3.1	ZK177.2	F41G3.5	F35C11.3	C01G6.8	R03D7.5	F49C5.4	C24A1.3	F35G12.3a	B0285.8
E		C29H12.5	F09C12.2	C27H5.3	R134.1	Y53C12A.1	R166.5	Y39G8B.f	F45H7.4	C26E6.1	B0285.9
F		EEED8.9	K06A1.6	C41C4.4	R134.2	ZK970.5	B0334.8	Y39G8C.2	C28A5.6	W03A5.1	B0285.10
G		nsy-1	B0495.2	M176.6	AH6.1	ZK970.6	C14A4.13	C01G12	C35D10.4	F43C1.2	F26A1.3
H	F59E12.3	F59A6.4N	B0252.1	M176.9	C34C6.5	ZK938.5	R05H5.4	C29F9.7	F25F2.1	C45G9.1	F26A1.4
Plate 3	1	2	3	4	5	6	7	8	9	10	11	12
A		C06E8.3		D2045.5	T27E9.3	F18F11.4	F36H12.8	R13H9.5	K08B4.5	F42G8.3	C46C2.1	ZK632.3
B	C05H8.1	C05D10.2	F54G8.2	D2045.7	Y119D3_455.b	T07A9.3	F36H12.9	R13H9.6	C25A8.5	F42G8.4	F44D12.11	L4440
C	F42A10.4	T17E9.1	ZK370.5	C07A9.3	Y55D5A_392.a		H06H21.8	C39H7.1	B0496.3	C09G4.2	T04B2.2	L4440
D	F47D12	K06H7.1	PAR2.3	T05G5.3	B0545.1a	ZC416.4	ZK354.2	C55C3.4	T06C10.3	F42A9.1a	Y43C5B.2	TDP-43
E	R151.4	K06H7.8	K12H4.6	Y75B8A.a	K11H12.9	W03G1.6	Y4C6A.k	W03F8.2	T06C10.6	B0218.5	W01B6.2	TDP-43
F	R13F6.7	R107.4	Y52D3.1	W06F12.1a	F29C4.1	C18H7.4	C09B9.4	F55G1.8	Y11D7A.8	C49C8.1	W01B6.5	unc-22
G	F57B9.8	B0523.1	W05B2	W06F12.3	C44C8.6	T26C12.4	T11F8.4	D2024.1	C49H3.1	C07G1.3	C04G2.2	unc-22
H	F31E3.2	ZK507.1+	M03C11.1		K07A9.2	R11E3.1	T22B11.3		F49C12.7	F08B4.3	F01D4.3
Plate 4	1	2	3	4	5	6	7	8	9	10	11	12
A	C28D4.2	M7.7	H01G02.2	K09B11.1	F11E6.8		B0205.7	F40G9.13	W09C5.5	E02C12.12	F40A3.5	L4440
B		T13H10.1	ZK896.8	K09B11.5	M01B2.1	Y39H10A_224.a	B0218.3		Y51B9A.9	C38C3.4	C24G6.2a	L4440
C	C04G6.1	T25B9.4		K09C6.1	ZK1037.4	Y38H6C.20	ZK909.2a		F55A8.2a	Y42A5A.4	T03D8.5	unc-22
D	ZK593.9	T25B9.5		Y38H8A.3	F21H7.9		F28H6.1		ZK354.6	E02C12.6	ZC373.3	unc-22
E	C04H5.4	K11E8.1a	ZK617.1a	Y38H8A.4	Y59A8A.b		B0207.4		ZK596.2	H37A05.2	F39F10.3	TDP-43
F	W08D2.8	C08F8.6	F49E11.1	C49C3.2				F33D11.7	D2024.2	F48G7.12	W10G6.2	TDP-43
G	K07F5.4	C05C12.1	W02A2.d	C49C3.10	T08D2.7	DC2.su1		Y50D4B.6	AC8.2	ZC412.2	B0464.5
H	F32B6.4	C27D8.1		C06A12.4		DC2.7N	E01H11.1	R06A10.4	C50H2.7	T01G5.1	C30F8
Plate 5	1	2	3	4	5	6	7	8	9	10	11	12
A	L4440	C53A5.4	C04F6.5	F14H12.4	C55B6.5	D1073.1		C44C10.7	C44H4.6	F09A5.2	T01C8.1	F53B3
B	L4440	R10D12.10	C16B8.1	ZC449.3	C09B8.7	R03G5.2	T01H10.4	F59F5.3	F16B12.5	C04A11.3	F39B1.1	F09B12
C	TDP-43	R04A9.5	T27A10.3	F11D5.3	C25F6.4	F08F1.1	F59F3.1		F15A2.6	E02H4.3	kin-20	C05C12.1
D	TDP-43	F28C10.3	F20B6.8	F47F2.1	K08A8.1	F22F1.2	F59F3.5	F19H6.1	VF11C1L.1	E02H4.6	K09A9.1	C27D8.1
E	unc-22	H42K12.1	C52B9.1	F46H6.2	C03B1.5	F19C6.1	F58A3.2	F54F7.5	F18H3.5a	K08H2.5	C30G4.3
F	ISB21	K02E10.7	T07F12.4	T14E8.1	F46G11.3	F42G10.2	F46F6.2	F17E5.1a	R01E6.1	mispick	F38E9.5
G	T08G5.2	F35H12.4	R11G1.4	F35C8.1	C36B7.1	VZC374L.1	ZC504.3	T24D5.4		F22H10.1		W02A2.4
H	H39E23.1	mispick	C01C4.3	F35C8.2	F13B9.4	F46C3.1	ZC504.4	C29F7.2	K04C1.5	F22H10.5		Y105C5A.x
Plate 6	1	2	3	4	5	6	7	8	9
A	M01B2.1	K09C6.7	F56A4.g	F20D6.5	T19A5.2	F32D8.1	F23H12.6	W07G4.3	L4440
B	ZK1037.4	K09C6.8	F59B1.8	K07C11.2	E02C12.7	F58B4.5	F57F5.5	T08G5.2	L4440
C	F21H7.9	DC2.su1	mlk-1	F09G2.1	E02C12.8	C45B11.1	R90.1		unc-22
D	Y59A8A.b	DC2.7N	F12F3.2	C16D9.2	E02C12.9	C12D8.10a	T16G1.3	C53A5.4	unc-22
E	dkf-2	R02C2.2	T10H9.2	C18B10.6	E02C12.10	B0024.6	T16G1.4		TDP-43
F	T08D2.7		K08B12.5	F38E1.3	E02C12.11	B0240.3	T16G1.5		TDP-43
G	Y60A3.b	F48G7.3		T06E4.3	C50F4.1	D2023.6	T16G1.6
H	Y39H10A_224.a	F22F7.5	K11C4.1	F52E1.4	C50F4.10	F55C5.7	T16G1.7
		DC2.7C
		F58D5
		Y113B8_04829
		Sequence
		Sequence
		Sequence
